# Supplementary material for: The Synthesis and Base-Induced Breakdown of Triaryl 1,4-Oxathiins—An Experimental and DFT Study
Source: Molecules. 2023 Aug 22;28(17):6180. doi: 10.3390/molecules28176180 (PMC10489040; doi:10.3390/molecules28176180)
Supplement: Supplementary file 1 [file molecules-28-06180-s001.zip]

Archive with 1 entries (1 files):
- molecules-2564571-supplementary.pdf
